# Supplementary material for: Soil qualities and change rules of Eucalyptus grandis × Eucalyptus urophylla plantation with different slash disposals
Source: Sci Rep. 2022 Dec 5;12:20988. doi: 10.1038/s41598-022-25687-0 (PMC9722714; doi:10.1038/s41598-022-25687-0)
Supplement: Supplementary file 1 — Supplementary Information. [file 41598_2022_25687_MOESM1_ESM.xlsx]

## Sheet: Sheet1
time for sampling	treatments	Max-WHC g/kg	CWHC g/kg	Min-WHC g/kg	BD g/cm³	MMC g/kg	VMC g/l	NPD %	CPD %	TPD %	VD %	SOM k/kg	Ph	TN g/kg	TP g/kg	TK g/kg	AP mg/kg	AK mg/kg	ACa mg/kg	AMg mg/kg	AFe mg/kg	AMn mg/kg	ACu mg/kg	AZn mg/kg	URE mg/g	ACP mg/g	INV mg/g	CAT mg/g
1st	BF	479.812	413.293	398.113	0.9486	330.487	313.5	6.31	39.205	45.515	14.165	38.59	4.08	2.986	0.308	27.75	1.27745	137.725	97.12	21.9361	559.461	17.6048	1.12774	3.44311	0.413221	10.425	20.334	2.132
1st	BF	430.733	421.012	412.528	1.09035	356.491	388.7	1.06	45.905	46.965	8.095	42.07	4.27	3.188	0.251	27.7	0.844689	184.369	89.325	27.8056	527.014	12.0341	2.09419	3.45691	0.421058	9.875	19.943	2.442
1st	BF	439.725	409.299	398.449	1.08295	341.105	369.4	3.295	44.325	47.62	10.68	39.75	4.18	2.862	0.282	33.8119	0.55	178	102.88	19.44	549.93	8.74	2.35	3.82	0.35116	10.654	19.886	2.364
2nd	BF	396.955	361.883	352.862	0.88675	282.21	250.25	3.11	32.09	35.2	10.175	35.5944	4.47	2.58654	0.30815	27.75	1.80933	119.166	84.3765	25.1539	313.009	11.9364	1.81728	3.42602	0.5311	10.03	19.348	2.024
2nd	BF	330.31	316.407	308.581	1.0861	258.586	280.85	1.51	34.365	35.875	7.79	37.0707	4.67	3.1887	0.2515	27.7	2.48703	134.865	81.423	20.4192	328.144	21.7365	1.51697	9.12305	0.4411	9.135	22.464	2.231
2nd	BF	384.852	367.074	356.341	0.9084	270.641	245.85	1.615	33.345	34.96	10.375	39.7566	4.28	2.66274	0.28203	33.8119	0.944112	121.737	88.9842	15.01	355.299	5.40918	1.51697	2.29541	0.388116	10.24	20.097	2.031
3rd	BF	418.834	399.526	388.621	1.1187	334.898	374.65	2.16	44.695	46.855	9.39	39.2453	4.09	2.5286	0.351443	35.4726	0.91326	68.0681	87.3426	11.4756	361.725	5	2.53493	2.88136	0.4811	10.332	21.668	2.132
3rd	BF	384.148	351.443	348.053	1.2093	277.144	335.15	3.955	42.5	46.455	12.94	37.6208	4.24	2.66521	0.350299	35.9701	0.371257	59.8205	89.21	22.5299	355.299	2.76723	2.63736	3.14685	0.4911	10.1663	20.069	2.442
3rd	BF	529.506	471.881	454.381	0.9371	406.573	381	5.4	44.22	49.62	11.52	36.9391	4.33	1.57752	0.404673	34.9	0.33966	79.5229	92.415	24.2258	342.068	7.01195	2.42187	3.6255	0.418116	9.5252	25.533	2.364
4th	BF	353.367	313.423	310.646	1.07	179.544	216.423	5.76234	33.1224	38.5645	12.6546	22.07	4.74	2.97597	0.44123	45.3424	0.513144	75.53	83.66	17.755	478.464	9.23	1.756	3.7867	0.442	6.65252	18.867	2.132
4th	BF	323.64	355.51	372.28	1.05	166.76	203.85	5.43	32.21	30.05	10.04	18.89	4.69	2.65	0.34	42.28	0.49	62.71	71.53	19.93	411.15	6.69	1.43	3.11	0.36	6.33	21.136	2.44
4th	BF	386.65	289.94	277.76	1.15	193.36	231.38	5.55	35.58	44.49	13.33	24.23	4.83	2.79	0.46	47.73	0.55	74.83	78.85	12.24	468.54	7.34	1.89	3.54	0.41	6.52	23.364	2.04
1st	NF	555.16	532.661	518.42	1.01115	479.652	485	2.275	53.86	56.135	7.635	21.1938	4.16	1.15686	0.324349	31.2611	1.71129	116.68	99.9001	13.9361	301.289	5.1049	0.728072	1.82697	0.237951	2.28664	27.257	1.90299
1st	NF	561.993	538.43	528.026	0.98035	507.625	497.65	2.31	52.785	55.095	5.33	22.9456	4.195	1.28222	0.288878	34.2454	2.36653	114.89	73.7749	16.8625	325.229	5.18924	0.759761	1.83745	0.300531	2.3744	25.0465	1.77612
1st	NF	575.427	543.249	530.057	0.9665	489.757	473.35	3.11	52.505	55.615	8.28	22.1076	4.22	1.29751	0.317629	29.4046	2.1336	118.607	84.7662	11.317	338.448	4.97807	0.713433	1.77363	0.210177	2.3251	24.167	1.83894
2nd	NF	685.235	667.371	652.772	0.7809	573.825	448.1	1.395	52.115	53.51	8.7	24.8653	4.158	1.49147	0.387687	34.5573	2.18144	112.438	80.393	21.6716	344.856	6.63337	0.80597	1.71642	0.285576	1.91173	25.0759	2.27228
2nd	NF	567.576	535.596	505.093	0.94745	462.874	438.55	3.03	50.745	53.775	9.92	23.1707	4.12027	1.3232	0.319383	38.2132	2.6398	116.863	88.8012	23.0448	338.423	6.78621	0.78199	1.84328	0.299888	2.37454	27.4829	2.43467
2nd	NF	637.352	607.969	598.226	0.97505	538.895	525.45	2.865	59.28	62.145	9.6	24.3711	4.11667	1.56885	0.351173	37.5083	2.49202	114.806	90.1956	19.6008	350.04	7.6	0.786966	1.72395	0.235764	3.85947	26.6961	2.27228
3rd	NF	502.252	464.646	457.356	1.07695	420.632	453	4.05	50.04	54.09	8.79	23.6463	4.15	1.55775	0.37	30.2574	2.44236	105.055	73.996	14.1212	278.961	3.37662	0.709291	1.70669	0.319784	4.4862	26.2667	1.90299
3rd	NF	475.48	452.908	443.126	1.1297	427.414	482.85	2.55	51.165	53.715	5.43	24.1776	4.17	1.54311	0.368365	36.35	2.224	102.754	74.07	14.7405	312.93	3.832	0.733	1.71	0.293742	4.39345	25.1072	1.875
3rd	NF	419.706	394.072	383.688	1.223	359.648	439.85	3.135	48.195	51.33	7.345	23.9195	4.12	1.66602	0.336231	32.5176	2.32849	97.6255	73.7749	15.5179	304.91	3.96813	0.722709	1.81633	0.337604	5.19902	28.113	2.53731
4th	NF	451.336	395.518	375.877	0.7408	346.382	256.6	4.135	29.3	33.435	7.775	25.1639	4.19	1.61862	0.324597	33.5124	2.164	104.6	61.92	16.86	401.11	3.98184	0.8924	1.703	0.330001	4.57697	26.2198	2.15672
4th	NF	408.14	344.473	326.799	0.8034	291.698	234.35	5.115	27.675	32.79	9.355	25.8866	4.15833	1.80782	0.350754	34.3065	2.08791	105.485	61.8881	18.9261	410.509	3.68948	0.912388	1.84166	0.358368	4.80281	27.1517	2.05025
4th	NF	431.036	379.003	355.69	0.9244	268.985	248.65	4.81	35.035	39.845	14.98	21.423	4.14	1.73348	0.365195	35.4221	2.0941	103.6	64.92	17.43	393.24	3.73633	0.928	1.917	0.331399	4.20478	27.813	2.66418
1st	CK	688.943	649.438	611.626	0.948	486.481	531.264	4.359	67.656	64.651	29.643	48.734	4.11	3.863	0.496	29.294	0.776	88.689	83.334	29.986	606.642	18.861	1.633	4.864	0.599	6.662	28.15	2.513
1st	CK	652.364	664.957	694.651	0.745	463.528	486.483	12.581	58.851	67.751	19.951	49.961	4.21	2.994	0.586	31.884	0.486	234.751	81.842	26.668	634.834	21.339	1.953	5.966	0.742	8.833	22.7	2.314
1st	CK	674.583	608.861	612.268	1.002	665.058	806.353	15.584	96.641	122.265	20.033	49.652	4.24	3.667	0.584	17.652	1.133	67.752	74.403	18.85	606.667	13.662	2.805	4.438	0.672	6.697	13.2	2.545
2nd	CK	611.009	483.685	474.771	0.87845	367.826	317.9	6.52	42.0825	32.9325	21.1425	45.3256	4.47	3.497	0.4886	28.6	1.6445	69.5	79.35	26.85	556.7	11.555	2.295	5.36	0.626054	6.678	17.85	2.556
2nd	CK	468.908	405.3	398.256	1.54917	313.909	229.375	16.6775	32.51	39.1875	16.25	48.5806	4.45	2.56066	0.5495	18.4	1.0135	103.5	79.3	14.82	522.95	19.17	2.56	5.22	0.568178	8.624	24.1	2.211
2nd	CK	484.555	374.563	367.741	1.03415	236.661	240.95	11.0075	37.975	48.9825	14.8875	48.3505	4.49	3.6519	0.52125	17.7	1.931	60.5	72.45	24.225	512.15	18.67	3.345	5.335	0.585986	6.953	15.65	2.678
3rd	CK	603.468	532.343	524.452	0.9631	441.491	425.2	6.85	51.27	58.12	15.6	47.0004	4.09	3.4801	0.437178	16.6337	1.74875	74	52.35	12.1	444	4.93	0.87	7.2	0.622467	6.328	31.7	2.4
3rd	CK	522.142	414.622	407.64	1.0026	325.953	326.8	10.78	41.57	52.35	19.67	43.6672	4.17	2.484	0.403941	18.4236	1.601	76	63.65	10.55	358	7.08	1.19	5.3	0.616062	8.567	27.65	2.52118
3rd	CK	572.502	552.217	541.187	1.8496	410.792	759.8	13	92.89	105.89	29.91	49.8418	4.2	3.38529	0.468966	16.0049	1.772	69.9301	79.3207	15.025	416.583	6.91309	1.42857	6.57343	0.592155	6.855	17.2	2.6
4th	CK	610.941	442.216	435.575	0.7487	333.33	311.1	4.52	41.44	37.96	16.85	35.355	4.53	2.958	0.415	37.733	1.735	72.294	46.699	22.033	573.648	17.682	1.234	4.433	0.638	6.157	11.05	2.531
4th	CK	437.943	379.52	370.411	1.6869	305.824	232.4	6.35	31.25	27.6	24.36	35.246	4.65	2.128	0.399	37.751	1.665	101.687	55.584	19.994	599.942	13.953	1.066	4.965	0.778	8.657	22.75	2.121
4th	CK	425.765	421.777	393.772	1.5319	356.035	498.6	11.93	65.25	71.18	41.32	36.369	4.49	3.218	0.511	25.553	1.756	65.333	72.228	22.267	581.258	16.657	0.9557	4.007	0.566	6.994	13.75	2.533
for average
1st	BF	450.09	414.535	403.03	1.04063	342.694	357.2	3.555	43.145	46.7	10.98	40.1367	4.17667	3.012	0.280333	29.754	0.890711	166.698	96.4417	23.0606	545.468	12.793	1.85731	3.57334	0.395146	10.318	20.0543	2.31267
2nd	BF	370.706	348.455	339.261	0.960417	270.479	258.983	2.07833	33.2667	35.345	9.44667	37.4739	4.47333	2.81266	0.28056	29.754	1.74682	125.256	84.9279	20.1944	332.151	13.0274	1.61707	4.94816	0.453439	9.80167	20.6363	2.09533
3rd	BF	444.163	407.617	397.018	1.08837	339.538	363.6	3.83833	43.805	47.6433	11.2833	37.9351	4.22	2.25711	0.368805	35.4476	0.541393	69.1372	89.6559	19.4104	353.031	4.92639	2.53139	3.2179	0.463439	10.0078	22.4233	2.31267
4th	BF	354.552	319.624	320.229	1.09	179.888	217.218	5.58078	33.6375	37.7015	12.0082	21.73	4.75333	2.80532	0.413743	45.1175	0.517715	71.0233	78.0133	16.6417	452.718	7.75333	1.692	3.4789	0.404	6.50084	21.1223	2.204
1st	NF	564.193	538.113	525.501	0.986	492.345	485.333	2.565	53.05	55.615	7.08167	22.0823	4.19167	1.24553	0.310286	31.637	2.07047	116.726	86.1471	14.0386	321.655	5.09073	0.733755	1.81269	0.249553	2.32871	25.4901	1.83935
2nd	NF	630.054	603.645	585.364	0.901133	525.198	470.7	2.43	54.0467	56.4767	9.40667	24.1357	4.13164	1.46117	0.352748	36.7596	2.43775	114.702	86.4633	21.4391	344.44	7.00653	0.791642	1.76122	0.273743	2.71525	26.4183	2.32641
3rd	NF	465.813	437.208	428.057	1.14322	402.565	458.567	3.245	49.8	53.045	7.18833	23.9145	4.14667	1.58896	0.358199	33.0417	2.33161	101.812	73.947	14.7932	298.934	3.72558	0.721667	1.74434	0.317043	4.69289	26.4956	2.1051
4th	NF	430.171	372.998	352.789	0.822867	302.355	246.533	4.68667	30.67	35.3567	10.7033	24.1578	4.16278	1.71997	0.346849	34.4137	2.11534	104.562	62.9094	17.7387	401.62	3.80255	0.910929	1.82055	0.339923	4.52819	27.0615	2.29038
1st	CK	671.963	641.085	639.515	0.898333	538.356	608.033	10.8413	74.3827	84.889	23.209	49.449	4.18667	3.508	0.555333	26.2767	0.798333	130.397	79.8597	25.168	616.048	17.954	2.13033	5.08933	0.671	7.39733	21.35	2.45733
2nd	CK	521.491	421.183	413.589	1.15392	306.132	262.742	11.4017	37.5225	40.3675	17.4267	47.4189	4.47	3.23652	0.519783	21.5667	1.52967	77.8333	77.0333	21.965	530.6	16.465	2.73333	5.305	0.593406	7.41833	19.2	2.48167
3rd	CK	566.038	499.727	491.093	1.27177	392.745	503.933	10.21	61.91	72.12	21.7267	46.8365	4.15333	3.11646	0.436695	17.0207	1.70725	73.31	65.1069	12.5583	406.194	6.3077	1.16286	6.35781	0.610228	7.25	25.5167	2.50706
4th	CK	491.55	414.504	399.92	1.3225	331.73	347.367	7.6	45.98	45.58	27.51	35.6567	4.55667	2.768	0.441667	33.679	1.71867	79.7713	58.1703	21.4313	584.949	16.0973	1.08523	4.46833	0.660667	7.26933	15.85	2.395
average for all
1st		562.082	531.244	522.682	0.974989	457.798	483.522	5.65378	56.8592	62.4013	13.7569	37.2227	4.185	2.58851	0.381984	29.2225	1.25317	137.94	87.4828	20.7557	494.39	11.9459	1.5738	3.49179	0.438566	6.68135	22.2982	2.20312
2nd		507.417	457.761	446.071	1.00516	367.27	330.808	5.30333	41.6119	44.0631	12.0933	36.3428	4.35833	2.50345	0.384364	29.3601	1.90475	105.931	82.8082	21.1995	402.397	12.1663	1.71402	4.00479	0.440196	6.64508	22.0849	2.30114
3rd		492.004	448.184	438.723	1.16778	378.283	442.033	5.76444	51.8383	57.6028	13.3994	36.2287	4.17333	2.32084	0.387899	28.5033	1.52675	81.4196	76.2366	15.5873	352.72	4.98656	1.47197	3.77335	0.46357	7.31691	24.8119	2.30828
4th		425.424	369.042	357.646	1.07846	271.324	270.373	5.95582	36.7625	39.5461	16.7405	27.1815	4.49093	2.4311	0.400753	37.7367	1.45057	85.1187	66.3643	18.6039	479.762	9.21774	1.22939	3.25593	0.468196	6.09945	21.3446	2.29646
Total		496.732	451.558	441.28	1.0566	368.669	381.684	5.66934	46.768	50.9033	13.9975	34.2439	4.3019	2.46098	0.38875	31.2057	1.53381	102.602	78.223	19.0366	432.317	9.57912	1.49729	3.63146	0.452632	6.6857	22.6349	2.27725
Aj/THj
		Iwc（5）						Ips（3）						Imc（5）					Imt（6）						Iea（4）
		Max-WHC g/kg	CWHC g/kg	Min-WHC g/kg	BD g/cm³	MMC g/kg	VMC g/l	NPD %	CPD %	TPD %	VD %	SOM k/kg	Ph	TN g/kg	TP g/kg	TK g/kg	AP mg/kg	AK mg/kg	ACa mg/kg	AMg mg/kg	AFe mg/kg	AMn mg/kg	ACu mg/kg	AZn mg/kg	Ure mg/g	ACP mg/g	Inv mg/g	Cat mg/g
1st	BF	0.800755	0.780309	0.771081	1.06733	0.748571	0.738746	0.628783	0.758804	0.748381	0.798146	1.07829	0.998009	1.1636	0.733888	1.01819	0.710765	1.20848	1.10241	1.11105	1.10332	1.07091	1.18014	1.02336	0.900995	1.5443	0.899372	1.04973
2nd	BF	0.730575	0.761216	0.760554	0.955488	0.736459	0.78288	0.391892	0.79945	0.802146	0.781147	1.03112	1.02639	1.12351	0.729933	1.01342	0.917089	1.18243	1.0256	0.952587	0.825431	1.07078	0.94344	1.23556	1.03008	1.47503	0.934411	0.910565
3rd	BF	0.902762	0.909485	0.904941	0.931994	0.897578	0.822562	0.665864	0.845031	0.827101	0.842075	1.0471	1.01118	0.972538	0.950774	1.24363	0.354604	0.849147	1.17602	1.24527	1.00088	0.987935	1.71973	0.852797	0.999717	1.36777	0.903734	1.0019
4th	BF	0.833409	0.866092	0.895379	1.0107	0.663	0.803402	0.93703	0.914994	0.953357	0.717313	0.799441	1.05843	1.15393	1.03242	1.19559	0.356904	0.834403	1.17553	0.894526	0.94363	0.841132	1.3763	1.06848	0.862886	1.06581	0.989587	0.959738
Total	BF	0.815083	0.82505	0.826877	0.988887	0.768033	0.784026	0.663765	0.822433	0.822097	0.780819	1.00219	1.02416	1.10597	0.863949	1.12218	0.602526	1.05289	1.11553	1.04151	0.973456	1.00479	1.28528	1.04767	0.947803	1.36965	0.930382	0.979765
1st	NF	1.00376	1.01293	1.00539	1.01129	1.07546	1.00375	0.453679	0.933006	0.891247	0.514772	0.59325	1.00159	0.481176	0.8123	1.08262	1.65219	0.846205	0.984731	0.676371	0.65061	0.426149	0.466232	0.519128	0.56902	0.34854	1.14315	0.834885
2nd	NF	1.24169	1.31869	1.31226	0.896509	1.43001	1.42288	0.458202	1.29883	1.28172	0.777839	0.664112	0.947989	0.583663	0.917745	1.25203	1.27983	1.08281	1.04414	1.0113	0.85597	0.575896	0.461864	0.439778	0.621866	0.40861	1.19622	1.01098
3rd	NF	0.946765	0.975511	0.975689	0.978963	1.06419	1.0374	0.562934	0.960679	0.920876	0.536465	0.660098	0.99361	0.684648	0.923431	1.15922	1.52717	1.25046	0.969967	0.949054	0.847511	0.747125	0.490273	0.462279	0.683916	0.641376	1.06786	0.911979
4th	NF	1.01116	1.01072	0.98642	0.763005	1.11437	0.911828	0.786906	0.834274	0.894063	0.639367	0.888761	0.926931	0.707488	0.865493	0.911942	1.45828	1.22842	0.947939	0.953493	0.837122	0.412525	0.740962	0.55915	0.726026	0.742392	1.26784	0.997353
Total	NF	1.05199	1.08068	1.07172	0.911705	1.16803	1.08803	0.570025	1.00264	0.984677	0.614036	0.688373	0.966594	0.611103	0.879795	1.08836	1.45963	1.06674	0.989053	0.893142	0.790304	0.512192	0.527284	0.491454	0.651888	0.533416	1.16486	0.939867
1st	CK	1.19549	1.20676	1.22353	0.921378	1.17597	1.25751	1.91754	1.30819	1.36037	1.68708	1.32846	1.0004	1.35522	1.45381	0.899192	0.63705	0.945317	0.912861	1.21258	1.24608	1.50294	1.35362	1.45752	1.52998	1.10716	0.957478	1.11539
2nd	CK	1.02774	0.920093	0.927182	1.148	0.833535	0.794241	2.14991	0.901724	0.91613	1.44101	1.30477	1.02562	1.29282	1.35232	0.734558	0.803081	0.734758	0.930262	1.03611	1.3186	1.35333	1.5947	1.32466	1.34805	1.11636	0.869374	1.07845
3rd	CK	1.15047	1.115	1.11937	1.08904	1.03823	1.14003	1.7712	1.19429	1.25202	1.62146	1.2928	0.995208	1.34281	1.12579	0.597149	1.11822	0.900398	0.854011	0.805676	1.15161	1.26494	0.79	1.68492	1.31637	0.990856	1.02841	1.08612
4th	CK	1.15543	1.12319	1.1182	1.22629	1.22263	1.28477	1.27606	1.25073	1.15258	1.64332	1.3118	1.01464	1.13858	1.10209	0.892473	1.18482	0.937177	0.87653	1.15198	1.21925	1.74634	0.882743	1.37237	1.41109	1.1918	0.742576	1.04291
Total	CK	1.13293	1.09427	1.10141	1.09941	1.06394	1.12795	1.76621	1.17492	1.19323	1.60514	1.30944	1.00924	1.28292	1.25626	0.789465	0.937846	0.88037	0.895422	1.06535	1.23624	1.48302	1.18744	1.46088	1.40031	1.09693	0.904762	1.08037
score for indexs		Iwc	Ips	Imc	Imt	Iea	SQ								score for indexs		Ims	Ips	Ima	Imi	Iea	SQ	average for SQ
1st	BF	0.767892	0.711989	0.966984	1.09853	1.0986	2.06744								1st	BF	0.767892	0.711989	0.966984	1.09853	1.0986	2.06744	2.06735
2nd	BF	0.754337	0.664496	0.993277	1.0089	1.08752	1.94049								2nd	BF	0.754337	0.664496	0.993277	1.0089	1.08752	1.94049
3rd	BF	0.887466	0.779332	0.874139	1.16377	1.06828	2.17849								3rd	BF	0.887466	0.779332	0.874139	1.16377	1.06828	2.17849
4th	BF	0.812256	0.935127	0.914648	1.04993	0.969504	2.08297								4th	BF	0.812256	0.935127	0.914648	1.04993	0.969504	2.08297
1st	NF	1.02026	0.759311	0.974898	0.620537	0.723899	1.5728								1st	NF	1.02026	0.759311	0.974898	0.620537	0.723899	1.5728	1.92959
2nd	NF	1.34511	1.01292	1.02321	0.731492	0.809419	2.29582								2nd	NF	1.34511	1.01292	1.02321	0.731492	0.809419	2.29582
3rd	NF	0.999912	0.814829	1.10899	0.744368	0.826283	1.89494								3rd	NF	0.999912	0.814829	1.10899	0.744368	0.826283	1.89494
4th	NF	1.0069	0.838414	1.03432	0.741865	0.933402	1.95479								4th	NF	1.0069	0.838414	1.03432	0.741865	0.933402	1.95479
															1st	CK	1.21185	1.5287	1.05812	1.28093	1.1775	3.69023	3.21477
1st	CK	1.21185	1.5287	1.05812	1.28093	1.1775	3.69023								2nd	CK	0.900557	1.32259	0.983508	1.25961	1.10306	2.90696
2nd	CK	0.900557	1.32259	0.983508	1.25961	1.10306	2.90696								3rd	CK	1.11262	1.40584	1.01688	1.09186	1.10544	3.11021
3rd	CK	1.11262	1.40584	1.01688	1.09186	1.10544	3.11021								4th	CK	1.18085	1.22646	1.05103	1.2082	1.09709	3.15169
4th	CK	1.18085	1.22646	1.05103	1.2082	1.09709	3.15169
SQ	BF	NF	CK
Feb.	2.75421	2.03851	3.69023	-25.9858
May.	2.26915	2.51872	2.90696	-17.6117	23.5571	-21.2257
Aug.	2.52522	2.22653	3.11021	11.285	-11.6007	6.9921
Nov.	2.45619	2.28021	3.15169	-2.73358	2.4108	1.33362
总	2.51809	2.24698
